# Supplementary material for: Novel Mutation in the Acetohydroxyacid Synthase (AHAS), Gene Confers Imidazolinone Resistance in Chickpea Cicer arietinum L. Plants
Source: Plants (Basel). 2021 Dec 16;10(12):2791. doi: 10.3390/plants10122791 (PMC8704328; doi:10.3390/plants10122791)
Supplement: Supplementary file 1 [file plants-10-02791-s001.zip]

Archive with 1 entries (1 files):
- plants-1437507-supplementary.pdf
